# Supplementary material for: Coordinated transfer of DNA between Pol θ and Pol δ resets microhomology choice during double-strand break repair
Source: Proc Natl Acad Sci U S A. 2025 Nov 19;122(47):e2513018122. doi: 10.1073/pnas.2513018122 (PMC12663940; doi:10.1073/pnas.2513018122)
Supplement: Supplementary file 2 — Dataset S01 (XLSX) [file pnas.2513018122.sd01.xlsx]

## Sheet: Fig 1A
Fig 1A
Pol θ Δcen and Pol δ on primer template and ssDNA substrates
blue dash box indicates image used in manuscript

## Sheet: Fig 1B
Fig 1B
TMEJ with Pol θ Δcen and YZL1 and YZL2
blue dash box indicates image used in manuscript
	merged image
	Cy5 channel
	Cy3 channel

## Sheet: Fig 1D
Fig 1D
TMEJ with Pol θ Δcen and YZL3 and YZL4
blue dash box indicates image used in manuscript
	merged image
	Cy5 channel
	Cy3 channel

## Sheet: Fig 1EFG
Fig 1E
	Pol θ Δcen	Pol θ Δcen + Pol δ	read percentage	Pol θ Δcen	Pol θ Δcen + Pol δ
reads with intact ends	33	7		91.6667	16.2791
reads with trimmed ends	3	36		8.33333	83.7209
total reads	36	43
Fig 1F
read counts	Pol θ Δcen	Pol θ Δcen + Pol δ
intact ends	33	7
trimmed 1 nt	2	13
trimmed 2 nt	0	8
trimmed 3 nt	0	8
trimmed 4 nt	1	4
trimmed 7 nt	0	1
trimmed 8 nt	0	2
Fig 1G
intact ends	read counts	read counts
anchoring position	Pol θ Δcen	Pol θ Δcen + Pol δ
8	3
12	12	4
13	1
14	1	2
18	5
20	2
21		1
22	1
31	2
47	2
58	2
64	2
trimmed ends	read counts	read counts
trimmed 1 nt-anchoring position	Pol θ Δcen	Pol θ Δcen + Pol δ
9		1
15	1	1
17	1	6
18		2
37		1
41		2
trimmed 2 nt-anchoring position
10		2
46		2
43		1
61		3
trimmed 3 nt-anchoring position
7		5
12		1
17		1
41		1
trimmed 4 nt-anchoring position
6	1	4
trimmed 7 nt-anchoring position
36		1
trimmed 8 nt-anchoring position
7		2

## Sheet: Fig 2A
Fig 1B
Pol δ and its variants on primer template and ssDNA substrates
blue dash box indicates image used in manuscript

## Sheet: Fig 2B
Fig 2B
TMEJ with Pol θ Δcen Pol δ their variants and YZL3 and YZL4
blue dash box indicates image used in manuscript
	merged image
	Cy5 channel
	Cy3 channel

## Sheet: Fig 2CDE
Fig 2C
	Pol θ Δcen	Pol θ Δcen + Pol δ	Pol θ Δcen + Pol δ Exo-	Pol θ Δcen + Pol δ Pol-	read percentage	Pol θ Δcen	Pol θ Δcen + Pol δ	Pol θ Δcen + Pol δ Exo-	Pol θ Δcen + Pol δ Pol-
reads with intact ends	40	13	35	11		97.561	28.8889	92.1053	26.8293
reads with trimmed ends	1	32	3	30		2.43902	71.1111	7.89474	73.1707
total reads	41	45	38	41
Fig 2D
read counts	Pol θ Δcen	Pol θ Δcen + Pol δ	Pol θ Δcen + Pol δ Exo-	Pol θ Δcen + Pol δ Pol-
intact ends	40	13	35	11
trimmed 1 nt		16	1	12
trimmed 2 nt	1	3		6
trimmed 3 nt		7	1	3
trimmed 4 nt		4		6
trimmed 5 nt		1
trimmed 8 nt			1	2
trimmed 19 nt				1
trimmed 24 nt		1
Fig 2E
intact ends	read counts	read counts
anchoring position	Pol θ Δcen	Pol θ Δcen + Pol δ	Pol θ Δcen + Pol δ Exo-	Pol θ Δcen + Pol δ Pol-
8	3	2	5	2
9	3	1	2
12	17	3	4	6
13	1		2
14				1
16		3	1
17	2	1	5
18	5	2	3
20		1	7	1
22	2		2
27	1
29			1
31			1
42	1		1
47	3
50				1
54			1
64	2
trimmed ends	read counts	read counts
trimmed 1 nt-anchoring position	Pol θ Δcen	Pol θ Δcen + Pol δ	Pol θ Δcen + Pol δ Exo-	Pol θ Δcen + Pol δ Pol-
13		1
15		4		5
17		9	1	6
41		1		1
47		1
trimmed 2 nt-anchoring position
8		1
10	1			1
46		1		2
56				1
61		1		1
62				1
trimmed 3 nt-anchoring position
7		3	1	3
13		1
41		1
42		1
45		1
trimmed 4 nt-anchoring position
5		2
6		2		6
trimmed 5 nt-anchoring position
11		1
trimmed 8 nt-anchoring position
7			1	2
trimmed 19 nt-anchoring position
49				1
trimmed 24 nt-anchoring position
13		1

## Sheet: Fig 3B
Fig 3B
TMEJ with Pol θ Δcen, RPA, and YZL1 and YZL2
blue dash box indicates image used in manuscript
	merged image
	Cy5 channel
	Cy3 channel

## Sheet: Fig 3C
Fig 3C
TMEJ with Pol θ Δcen, RPA, ATP and YZL1 and YZL2
blue dash box indicates image used in manuscript
	merged image
	Cy5 channel
	Cy3 channel

## Sheet: Fig 4B
Fig 4B
Pol θ Δcen, K121M and K347A on primer template
blue dash box indicates image used in manuscript

[truncated: 34 more sheets: Fig 4C, Fig 4D, Fig 4E, Fig 4F, Fig 4G, Fig 5A, Fig 5B, Fig 5C, Fig 6A, Fig 6BC, Fig S1ABCDEFG, Fig S1H, Fig S2A, Fig S2B, Fig S3A, Fig S3BC, Fig S4B, Fig S5A, Fig S5B, Fig S6ABCDEF …]
